# Supplementary material for: A hybrid forecasting model using LSTM and Prophet for energy consumption with decomposition of time series data
Source: PeerJ Comput Sci. 2022 Jun 10;8:e1001. doi: 10.7717/peerj-cs.1001 (PMC9202617; doi:10.7717/peerj-cs.1001)
Supplement: Supplemental Information 1 [file peerj-cs-08-1001-s001.zip]

Archive with 4 entries (2 files):
- code/
- code/data/
- code/data/energy.csv
- code/Hybrid_model.ipynb
