# Supplementary material for: A hybrid forecasting model using LSTM and Prophet for energy consumption with decomposition of time series data
Source: PeerJ Comput Sci. 2022 Jun 10;8:e1001. doi: 10.7717/peerj-cs.1001 (PMC9202617; doi:10.7717/peerj-cs.1001)
Supplement: Supplemental Information 1 [file peerj-cs-08-1001-s001.zip › code/data/energy.csv]

Date	Brazil	Canada	France	Italy	Japan	Mexico	Turkey
07/01/06	29114.00	46205.00	35518.00	31877.00	92375.00	20964.00	14792.00
08/01/06	29886.00	45308.00	31887.00	25414.00	100074.00	20875.00	15583.00
09/01/06	29917.00	42417.00	34300.00	28872.00	84229.00	19460.00	13747.00
10/01/06	30144.00	46657.00	36782.00	29335.00	85673.00	19539.00	13148.00
11/01/06	30531.00	48777.00	41886.00	29326.00	86296.00	17931.00	15385.00
12/01/06	30494.00	53009.00	49453.00	29114.00	91021.00	17971.00	15232.00
01/01/07	30700.00	56826.00	48705.00	29990.00	90527.00	18474.00	15144.00
02/01/07	30325.00	52964.00	43077.00	27435.00	81750.00	17538.00	13799.00
03/01/07	31313.00	53104.00	44870.00	29671.00	90664.00	20716.00	14931.00
04/01/07	32031.00	46592.00	36178.00	26690.00	82458.00	19613.00	14160.00
05/01/07	31383.00	43792.00	35477.00	28866.00	80841.00	22052.00	14454.00
06/01/07	30767.00	42920.00	34037.00	29066.00	85032.00	22321.00	14992.00
07/01/07	30500.00	44271.00	35325.00	31732.00	90645.00	22495.00	16823.00
08/01/07	31181.00	44868.00	33132.00	26284.00	104418.00	22833.00	16845.00
09/01/07	31736.00	42135.00	35463.00	28148.00	92999.00	21380.00	14955.00
10/01/07	32136.00	45250.00	41548.00	29616.00	84258.00	21529.00	14222.00
11/01/07	32654.00	49845.00	47278.00	29302.00	84675.00	19622.00	15340.00
12/01/07	32305.00	56162.00	52211.00	29402.00	98111.00	19486.00	15998.00
01/01/08	31856.00	56671.00	50772.00	30239.00	103829.00	20065.00	17245.00
02/01/08	31731.00	53707.00	46001.00	28901.00	101700.00	19528.00	15798.00
03/01/08	32119.00	53549.00	47443.00	28976.00	96588.00	19950.00	15708.00
04/01/08	31953.00	46204.00	41974.00	27501.00	87989.00	20989.00	15016.00
05/01/08	32300.00	21954.00	21954.00	21954.00	86958.00	22417.00	15595.00
06/01/08	31743.00	43015.00	35019.00	28489.00	85392.00	22493.00	15825.00
07/01/08	32150.00	45731.00	36099.00	31971.00	104356.00	22140.00	17546.00
08/01/08	33014.00	44550.00	33105.00	26978.00	98071.00	22422.00	17615.00
09/01/08	32964.00	42246.00	36182.00	29225.00	90658.00	20565.00	15343.00
10/01/08	33674.00	46119.00	41346.00	28985.00	84086.00	20617.00	14205.00
11/01/08	33410.00	48204.00	44975.00	27418.00	84639.00	18596.00	14708.00
12/01/08	31559.00	55903.00	52404.00	27170.00	88871.00	18210.00	15020.00
01/01/09	30667.00	58520.00	55622.00	27784.00	91206.00	18327.00	16079.00
02/01/09	30495.00	49487.00	47251.00	26231.00	80143.00	17275.00	14303.00
03/01/09	31978.00	50496.00	45149.00	27108.00	80762.00	19951.00	15264.00
04/01/09	32043.00	43124.00	37944.00	24362.00	73522.00	19849.00	14248.00
05/01/09	30945.00	40520.00	35036.00	26026.00	73153.00	21524.00	14656.00
06/01/09	30715.00	38768.00	34338.00	26603.00	75871.00	22484.00	15210.00
07/01/09	31325.00	41047.00	35846.00	30768.00	87808.00	23918.00	16976.00
08/01/09	32262.00	43181.00	33321.00	25766.00	87425.00	24089.00	16912.00
09/01/09	32717.00	41120.00	34946.00	27468.00	77055.00	21933.00	14689.00
10/01/09	33420.00	46039.00	40243.00	28064.00	74120.00	21889.00	15199.00
11/01/09	33617.00	46651.00	42808.00	27347.00	76434.00	19453.00	14879.00
12/01/09	34123.00	56084.00	51749.00	27358.00	84160.00	19788.00	16742.00
01/01/10	33362.00	56886.00	57320.00	27308.00	87306.00	19587.00	16674.00
02/01/10	33731.00	50452.00	49282.00	25605.00	84811.00	17627.00	15171.00
03/01/10	35118.00	49976.00	48935.00	27400.00	90602.00	20641.00	16407.00
04/01/10	35027.00	43901.00	38870.00	24941.00	81883.00	19979.00	15756.00
05/01/10	34298.00	43965.00	37499.00	25893.00	73565.00	22334.00	15937.00
06/01/10	34171.00	42706.00	34566.00	26520.00	79091.00	23764.00	16413.00
07/01/10	33851.00	45255.00	36317.00	31211.00	92651.00	23039.00	18591.00
08/01/10	34715.00	44530.00	33379.00	24504.00	99260.00	23888.00	19535.00
09/01/10	35184.00	41980.00	35410.00	26524.00	87628.00	21480.00	16390.00
10/01/10	35190.00	45330.00	41085.00	29175.00	77876.00	20628.00	16435.00
11/01/10	35079.00	49495.00	47048.00	29302.00	78380.00	18979.00	15642.00
12/01/10	35958.00	54482.00	58898.00	28485.00	88385.00	19096.00	18255.00
01/01/11	35875.00	58191.00	53733.00	28630.00	97128.00	19532.00	18811.00
02/01/11	35446.00	51870.00	45470.00	26860.00	84692.00	19219.00	17069.00
03/01/11	36352.00	53150.00	44867.00	28782.00	86529.00	22640.00	18525.00
04/01/11	36050.00	46047.00	34213.00	25739.00	74440.00	22707.00	17301.00
05/01/11	35567.00	43750.00	33933.00	26807.00	67483.00	24646.00	17085.00
06/01/11	35161.00	41673.00	32196.00	27403.00	79926.00	25018.00	17449.00
07/01/11	35419.00	44874.00	32556.00	30562.00	89650.00	24727.00	20320.00
08/01/11	36337.00	44325.00	31205.00	26165.00	91354.00	25719.00	18895.00
09/01/11	36967.00	42346.00	33185.00	29031.00	82205.00	24122.00	18278.00
10/01/11	36745.00	44657.00	37332.00	27722.00	78056.00	22944.00	18090.00
11/01/11	36370.00	47409.00	41865.00	27615.00	82652.00	20891.00	18331.00
12/01/11	36744.00	54714.00	48642.00	27785.00	96012.00	20876.00	20329.00
01/01/12	36303.00	57652.00	51428.00	28118.00	101028.00	21289.00	20486.00
02/01/12	36899.00	51536.00	54602.00	27959.00	92197.00	19148.00	19190.00
03/01/12	38621.00	51410.00	43141.00	27637.00	88592.00	20729.00	19912.00
04/01/12	37994.00	44833.00	40214.00	25365.00	74030.00	21401.00	17655.00
05/01/12	36809.00	43303.00	35502.00	26848.00	72071.00	24053.00	18271.00
06/01/12	36527.00	42771.00	33355.00	28101.00	72998.00	23966.00	19303.00
07/01/12	35916.00	45353.00	34181.00	31292.00	86595.00	23549.00	21926.00
08/01/12	37178.00	45037.00	32192.00	27323.00	90419.00	24487.00	20738.00
09/01/12	37661.00	42264.00	33444.00	26964.00	80662.00	22613.00	19071.00
10/01/12	37794.00	47654.00	38577.00	27276.00	74101.00	22113.00	17403.00
11/01/12	38642.00	50753.00	44236.00	26636.00	76455.00	18885.00	18318.00
12/01/12	37763.00	55650.00	49716.00	26888.00	90526.00	19703.00	20209.00
01/01/13	38367.00	59213.00	53792.00	27841.00	92115.00	19931.00	20493.00
02/01/13	38006.00	52398.00	49691.00	25997.00	84534.00	20599.00	18199.00
03/01/13	38442.00	52941.00	49671.00	27515.00	80958.00	22609.00	19766.00
04/01/13	38654.00	47293.00	40232.00	25032.00	75066.00	23844.00	18480.00
05/01/13	38345.00	44008.00	36667.00	26055.00	74437.00	25482.00	18888.00
06/01/13	37628.00	43079.00	32794.00	26453.00	76116.00	25716.00	19419.00
07/01/13	37698.00	46054.00	34442.00	30110.00	89402.00	26537.00	21839.00
08/01/13	38613.00	45111.00	31497.00	25710.00	93827.00	27357.00	20931.00
09/01/13	38525.00	42659.00	33292.00	26270.00	78829.00	23730.00	19572.00
10/01/13	39389.00	46343.00	37185.00	26651.00	79317.00	23422.00	18229.00
11/01/13	39920.00	52151.00	45773.00	25935.00	78163.00	21191.00	19263.00
12/01/13	39556.00	59481.00	51422.00	26308.00	89302.00	21161.00	21211.00
01/01/14	40280.00	59563.00	50302.00	27288.00	92914.00	21054.00	21057.00
02/01/14	41653.00	53536.00	45395.00	25165.00	87214.00	18852.00	18873.00
03/01/14	40269.00	55491.00	43851.00	26526.00	85750.00	22121.00	20096.00
04/01/14	39592.00	47103.00	36646.00	24238.00	73907.00	22323.00	19447.00
05/01/14	39100.00	43713.00	35164.00	25332.00	72912.00	24154.00	19627.00
06/01/14	37726.00	42361.00	32874.00	26230.00	75597.00	24978.00	19878.00
07/01/14	37867.00	44226.00	34276.00	28703.00	86028.00	24652.00	22365.00
08/01/14	38551.00	44426.00	31295.00	24294.00	86031.00	25202.00	23289.00
09/01/14	38895.00	42161.00	33543.00	26313.00	74451.00	23334.00	20729.00
10/01/14	40100.00	44240.00	36740.00	26575.00	73533.00	23767.00	18581.00
11/01/14	40950.00	50207.00	41425.00	25431.00	74916.00	20386.00	20142.00
12/01/14	39838.00	55708.00	50102.00	25872.00	90365.00	20083.00	21335.00
01/01/15	40635.00	58211.00	53072.00	26594.00	92629.00	20454.00	21671.00
02/01/15	40605.00	53387.00	49038.00	25304.00	84905.00	20260.00	19346.00
03/01/15	39602.00	51890.00	46228.00	26988.00	85177.00	23104.00	20590.00
04/01/15	39433.00	43991.00	36883.00	24382.00	74456.00	24016.00	19662.00
05/01/15	38050.00	40615.00	33953.00	25250.00	72152.00	25709.00	20200.00
06/01/15	37131.00	40435.00	33175.00	26471.00	74923.00	26039.00	20048.00
07/01/15	36684.00	42720.00	34760.00	32143.00	87523.00	26764.00	22572.00
08/01/15	37725.00	42540.00	31479.00	25023.00	87815.00	27867.00	23876.00
09/01/15	37716.00	39968.00	33397.00	26618.00	73794.00	26188.00	20652.00
10/01/15	39168.00	42380.00	39136.00	26132.00	74170.00	25182.00	19988.00
11/01/15	39114.00	46086.00	41479.00	25841.00	75479.00	22001.00	20327.00
12/01/15	38539.00	51218.00	45493.00	25996.00	82464.00	21606.00	22778.00
01/01/16	38219.00	58098.00	50722.00	26505.00	92596.00	21245.00	22684.00
02/01/16	38497.00	54445.00	46975.00	25658.00	85125.00	20543.00	20310.00
03/01/16	39165.00	54214.00	47843.00	26190.00	83384.00	23018.00	21300.00
04/01/16	40077.00	48336.00	39391.00	23851.00	73190.00	24458.00	20595.00
05/01/16	38370.00	42022.00	35184.00	24865.00	72448.00	26671.00	21104.00
06/01/16	37174.00	43434.00	33305.00	25439.00	76361.00	26764.00	22240.00
07/01/16	37006.00	43758.00	34070.00	29104.00	87518.00	26773.00	23469.00
08/01/16	37573.00	46222.00	32388.00	24507.00	91842.00	24663.00	25395.00
09/01/16	38263.00	44617.00	33407.00	26578.00	82515.00	25271.00	20522.00
10/01/16	38079.00	46170.00	38707.00	25850.00	80463.00	26703.00	21016.00
11/01/16	38645.00	47523.12	44745.00	25997.83	80478.12	21558.28	21805.22
12/01/16	38721.00	57346.01	50981.00	26247.36	88862.08	20782.13	24914.25
