# Supplementary material for: A hybrid forecasting model using LSTM and Prophet for energy consumption with decomposition of time series data
Source: PeerJ Comput Sci. 2022 Jun 10;8:e1001. doi: 10.7717/peerj-cs.1001 (PMC9202617; doi:10.7717/peerj-cs.1001)
Supplement: Supplemental Information 1 [file peerj-cs-08-1001-s001.zip › code/Hybrid_model.ipynb]

# %% [code]
import numpy as np
import pandas as pd
import matplotlib.pyplot as plt
from sklearn.impute import SimpleImputer
import statsmodels.api as sm
from fbprophet import Prophet
import math
import sklearn.preprocessing
from sklearn.model_selection import train_test_split
from sklearn.metrics import mean_squared_error, r2_score, mean_absolute_error
from tensorflow.keras import models, layers, preprocessing as kprocessing
from tensorflow.python.keras.preprocessing.sequence import TimeseriesGenerator
from sklearn.preprocessing import MinMaxScaler

# %% [code]
def read_dataset():
    fpath = "data/energy.csv"
    df = pd.read_csv(fpath, sep=";")
    df['Date'] = pd.to_datetime(df.Date)
    #df.head()
    l_train = len(df) - 24
    l_test = 24
    
    br_train_dataset= pd.DataFrame()
    br_train_dataset['ds'] = df.iloc[:l_train,0]
    br_train_dataset['y']=df.iloc[:l_train,1] #brazili alıyoruz
    
    ca_train_dataset= pd.DataFrame()
    ca_train_dataset['ds'] = df.iloc[:l_train,0]
    ca_train_dataset['y']=df.iloc[:l_train,2] #brazili alıyoruz
    
    fr_train_dataset= pd.DataFrame()
    fr_train_dataset['ds'] = df.iloc[:l_train,0]
    fr_train_dataset['y']=df.iloc[:l_train,3] #brazili alıyoruz
    
    it_train_dataset= pd.DataFrame()
    it_train_dataset['ds'] = df.iloc[:l_train,0]
    it_train_dataset['y']=df.iloc[:l_train,4] #brazili alıyoruz
    
    ja_train_dataset= pd.DataFrame()
    ja_train_dataset['ds'] = df.iloc[:l_train,0]
    ja_train_dataset['y']=df.iloc[:l_train,5] #brazili alıyoruz
    
    mx_train_dataset= pd.DataFrame()
    mx_train_dataset['ds'] = df.iloc[:l_train,0]
    mx_train_dataset['y']=df.iloc[:l_train,6] #brazili alıyoruz
    
    tr_train_dataset= pd.DataFrame()
    tr_train_dataset['ds'] = df.iloc[:l_train,0]
    tr_train_dataset['y']=df.iloc[:l_train,7] #brazili alıyoruz
    #test set
    br_test_dataset= pd.DataFrame()
    br_test_dataset['ds'] = df.iloc[l_train:,0]
    br_test_dataset['y']=df.iloc[l_train:,1] #brazili alıyoruz
    
    ca_test_dataset= pd.DataFrame()
    ca_test_dataset['ds'] = df.iloc[l_train:,0]
    ca_test_dataset['y']=df.iloc[l_train:,2] #brazili alıyoruz
    
    fr_test_dataset= pd.DataFrame()
    fr_test_dataset['ds'] = df.iloc[l_train:,0]
    fr_test_dataset['y']=df.iloc[l_train:,3] #brazili alıyoruz
    
    it_test_dataset= pd.DataFrame()
    it_test_dataset['ds'] = df.iloc[l_train:,0]
    it_test_dataset['y']=df.iloc[l_train:,4] #brazili alıyoruz
    
    ja_test_dataset= pd.DataFrame()
    ja_test_dataset['ds'] = df.iloc[l_train:,0]
    ja_test_dataset['y']=df.iloc[l_train:,5] #brazili alıyoruz
    
    mx_test_dataset= pd.DataFrame()
    mx_test_dataset['ds'] = df.iloc[l_train:,0]
    mx_test_dataset['y']=df.iloc[l_train:,6] #brazili alıyoruz
    
    tr_test_dataset= pd.DataFrame()
    tr_test_dataset['ds'] = df.iloc[l_train:,0]
    tr_test_dataset['y']=df.iloc[l_train:,7] #brazili alıyoruz
    
    return br_train_dataset, br_test_dataset, ca_train_dataset, ca_test_dataset, fr_train_dataset, fr_test_dataset, it_train_dataset, it_test_dataset, ja_train_dataset, ja_test_dataset, mx_train_dataset, mx_test_dataset, tr_train_dataset, tr_test_dataset

# %% [code]
br_train_dataset, br_test_dataset, ca_train_dataset, ca_test_dataset, fr_train_dataset, fr_test_dataset, it_train_dataset, it_test_dataset, ja_train_dataset, ja_test_dataset, mx_train_dataset, mx_test_dataset, tr_train_dataset, tr_test_dataset = read_dataset()

# %% [code]
def prophet(train_dataset, test_dataset, verbose = 0):
    r2 = 0;
    mse = 0;
    rmse = 0;
    mae = 0;
    try:
        if (verbose == 1):
            print("starting prophet")
            print(train_dataset.head)
            print(test_dataset.head)
        prophet_basic = Prophet(yearly_seasonality=True)
        #prophet_basic = Prophet(weekly_seasonality=False)
        #prophet_basic.add_seasonality(name='monthly', period=30.5, fourier_order=5)
        if (verbose == 1):
            print("fitting")
        prophet_basic.fit(train_dataset)
        future= prophet_basic.make_future_dataframe(periods=len(test_dataset), freq='M')
        if (verbose == 1):
            print("predicting")
        forecast=prophet_basic.predict(future)
        if (verbose == 1):
            print("predicted")
            print(forecast.yhat.head)
        '''
        metric_df = forecast.set_index('ds')[['yhat']].join(train_dataset.set_index('ds').y).reset_index()
        metric_df.dropna(inplace=True)
        if (verbose == 1):
            print("metric_df", metric_df.shape)
        r2 = r2_score(metric_df.y, metric_df.yhat)
        mse = mean_squared_error(metric_df.y, metric_df.yhat)
        mae = mean_absolute_error(metric_df.y, metric_df.yhat)
        rmse = math.sqrt(mse)
        '''
        l1 = len(forecast)
        l2 = len(train_dataset)
        l3 = len(test_dataset)
        result2 = pd.DataFrame()
        result2 ["forecasted"] = forecast.yhat[l2:]
        result2["real"] = [x for x in test_dataset["y"]]
        r2 = r2_score(result2.forecasted, result2.real)
        mse = mean_squared_error(result2.real, result2.forecasted)
        mae = mean_absolute_error(result2.real, result2.forecasted)
        rmse = math.sqrt(mse)
        if (verbose == 1):
            print("r2:", r2, "mse:", mse, "rmse:", rmse, "mae:", mae)
    except Exception as e:
        print(e)
        pass
    #return prophet_basic, forecast, r2, mae, mse, rmse
    return forecast, r2, mae, mse, rmse

# %% [code]
def de_BiLSTM(train_dataset, test_dataset, n_input = 3, n_features = 1, u = 32, epochs = 100, batch = 1, verbose = 0):
    try:
        if (verbose == 1):
            print("starting BiLSTM")
        train=pd.DataFrame(data=train_dataset["y"],columns=["y"])
        if (verbose == 1):
            print("starting BiLSTM2")
        start = train_dataset.ds[0]
        if (verbose == 1):
            print("start value:", start)
        dti = pd.date_range(start, periods=len(train_dataset), freq='M')
        train["time"]=dti
        train_days=pd.DataFrame()
        train_days["time"]=dti
        train.set_index('time', inplace=True)
        if (verbose == 1):
            print("starting testdataset")
        test=pd.DataFrame(data=test_dataset["y"],columns=["y"])
        if (verbose == 1):
            print("starting testdataset2", test_dataset.head(1))
        #start2 = test_dataset.ds[0]
        start2 = test_dataset['ds'].iloc[0]
        if (verbose == 1):
            print("start value:", start2)
        dti2 = pd.date_range(start2, periods=len(test_dataset), freq='M')
        test["time"]=dti2
        if (verbose == 1):
            print("test_days")
        test_days=pd.DataFrame()
        test_days["time"]=dti2
        test.set_index('time', inplace=True)

        if (verbose == 1):
            print("starting decomposition")
        res = sm.tsa.seasonal_decompose(x=train["y"], extrapolate_trend='freq')
        lstm_train = pd.DataFrame()
        lstm_train["y"]=res.trend+res.resid

        res_test = sm.tsa.seasonal_decompose(x=test["y"], extrapolate_trend='freq')
        lstm_test = pd.DataFrame()
        lstm_test["y"]=res_test.trend+res_test.resid
        
        if (verbose == 1):
            print("starting scaler")
        scaler = MinMaxScaler()
        scaler.fit(lstm_train)
        scaled_train_data = scaler.transform(lstm_train)
        scaled_test_data = scaler.transform(lstm_test)
        
        if (verbose == 1):
            print("starting generator")
        generator = TimeseriesGenerator(scaled_train_data, scaled_train_data, length=n_input, batch_size=batch)
        lstm_model = models.Sequential()
        lstm_model.add(layers.Bidirectional(layers.LSTM(units=u, return_sequences = True, activation='relu', input_shape=(n_input, n_features))))
        lstm_model.add(layers.Dropout(0.2))
        lstm_model.add(layers.Bidirectional(layers.LSTM(units=u, return_sequences = True)))
        lstm_model.add(layers.Dropout(0.2))
        lstm_model.add(layers.Bidirectional(layers.LSTM(units=u)))
        lstm_model.add(layers.Dropout(0.2))
        lstm_model.add(layers.Dense(1))
        lstm_model.compile(optimizer='adam', loss='mse')
        if (verbose == 1):
            print("starting fitting")
        lstm_model.fit_generator(generator,epochs=epochs, verbose=verbose)
        batch = scaled_train_data[-n_input:]
        current_batch = batch.reshape((1, n_input, n_features))
        lstm_predictions_scaled = list()

        for i in range(len(lstm_test)):   
            lstm_pred = lstm_model.predict(current_batch)[0]
            lstm_predictions_scaled.append(lstm_pred) 
            current_batch = np.append(current_batch[:,1:,:],[[lstm_pred]],axis=1)

        lstm_predictions = scaler.inverse_transform(lstm_predictions_scaled)
        lstm_result = pd.DataFrame()
        lstm_result['y'] = test_dataset['y']
        lstm_result['LSTM_Predictions'] = lstm_predictions
        
        
        l_r2 = r2_score(lstm_result.y, lstm_result.LSTM_Predictions)
        l_mse = mean_squared_error(lstm_result.y, lstm_result.LSTM_Predictions)
        l_mae = mean_absolute_error(lstm_result.y, lstm_result.LSTM_Predictions)
        l_rmse = math.sqrt(l_mse)
        if (verbose==1):
            print("r2:", l_r2, "mse:", l_mse, "rmse:", l_rmse, "mae:", l_mae)
        
        
        seasonal_lstm = pd.DataFrame()
        seasonal_lstm["y"] = lstm_train["y"] + res.seasonal

        seasonal_lstm_test = pd.DataFrame()
        seasonal_lstm_test["y"] = lstm_test["y"] + res_test.seasonal

        seasonal_lstm_pred = pd.DataFrame()
        #seasonal_lstm_pred["y"] = lstm_result['LSTM_Predictions'] + res_test.seasonal
        seasonal_lstm_pred["s"] = res_test.seasonal  
        seasonal_lstm_pred["p"] = [x for x in lstm_result['LSTM_Predictions']]
        seasonal_lstm_pred["y"] = seasonal_lstm_pred[['s', 'p']].sum(axis=1)
        seasonal_lstm_pred.drop('s', inplace=True, axis=1)
        seasonal_lstm_pred.drop('p', inplace=True, axis=1)

        #seasonal_lstm_pred["y"] = seasonal_lstm_pred["y"] + lstm_result['LSTM_Predictions']
        return lstm_result,seasonal_lstm, seasonal_lstm_test, seasonal_lstm_pred, l_r2, l_mae, l_mse, l_rmse
        #return lstm_model, lstm_train, lstm_test, lstm_result, train_days, test_days, current_batch, scaler
    except Exception as e:
        print("exception:", e)
        
    

# %% [code]
def BiLSTM(train_dataset, test_dataset, n_input = 3, n_features = 1, u = 32, epochs = 100, batch = 1, verbose = 0):
    try:
        if (verbose == 1):
            print("starting BiLSTM")
        train=pd.DataFrame(data=train_dataset["y"],columns=["y"])
        if (verbose == 1):
            print("starting BiLSTM2")
        start = train_dataset.ds[0]
        if (verbose == 1):
            print("start value:", start)
        dti = pd.date_range(start, periods=len(train_dataset), freq='M')
        train["time"]=dti
        train_days=pd.DataFrame()
        train_days["time"]=dti
        train.set_index('time', inplace=True)
        if (verbose == 1):
            print("starting testdataset")
        test=pd.DataFrame(data=test_dataset["y"],columns=["y"])
        if (verbose == 1):
            print("starting testdataset2", test_dataset.head(1))
        #start2 = test_dataset.ds[0]
        start2 = test_dataset['ds'].iloc[0]
        if (verbose == 1):
            print("start value:", start2)
        dti2 = pd.date_range(start2, periods=len(test_dataset), freq='M')
        test["time"]=dti2
        if (verbose == 1):
            print("test_days")
        test_days=pd.DataFrame()
        test_days["time"]=dti2
        test.set_index('time', inplace=True)

        
        scaler = MinMaxScaler()
        scaler.fit(train)
        scaled_train_data = scaler.transform(train)
        scaled_test_data = scaler.transform(test)
        
        if (verbose == 1):
            print("starting generator")
        generator = TimeseriesGenerator(scaled_train_data, scaled_train_data, length=n_input, batch_size=batch)
        lstm_model = models.Sequential()
        lstm_model.add(layers.Bidirectional(layers.LSTM(units=u, return_sequences = True, activation='relu', input_shape=(n_input, n_features))))
        lstm_model.add(layers.Dropout(0.2))
        lstm_model.add(layers.Bidirectional(layers.LSTM(units=u, return_sequences = True)))
        lstm_model.add(layers.Dropout(0.2))
        lstm_model.add(layers.Bidirectional(layers.LSTM(units=u)))
        lstm_model.add(layers.Dropout(0.2))
        lstm_model.add(layers.Dense(1))
        lstm_model.compile(optimizer='adam', loss='mse')
        if (verbose == 1):
            print("starting fitting")
        lstm_model.fit_generator(generator,epochs=epochs, verbose=verbose)
        batch = scaled_train_data[-n_input:]
        current_batch = batch.reshape((1, n_input, n_features))
        lstm_predictions_scaled = list()

        for i in range(len(test)):   
            lstm_pred = lstm_model.predict(current_batch)[0]
            lstm_predictions_scaled.append(lstm_pred) 
            current_batch = np.append(current_batch[:,1:,:],[[lstm_pred]],axis=1)

        lstm_predictions = scaler.inverse_transform(lstm_predictions_scaled)
        lstm_result = pd.DataFrame()
        lstm_result['y'] = test_dataset['y']
        lstm_result['LSTM_Predictions'] = lstm_predictions
        
        
        l_r2 = r2_score(lstm_result.y, lstm_result.LSTM_Predictions)
        l_mse = mean_squared_error(lstm_result.y, lstm_result.LSTM_Predictions)
        l_mae = mean_absolute_error(lstm_result.y, lstm_result.LSTM_Predictions)
        l_rmse = math.sqrt(l_mse)
        if (verbose==1):
            print("r2:", l_r2, "mse:", l_mse, "rmse:", l_rmse, "mae:", l_mae)
        
        return lstm_result, l_r2, l_mae, l_mse, l_rmse
        #return lstm_model, lstm_train, lstm_test, lstm_result, train_days, test_days, current_batch, scaler
    except Exception as e:
        print("exception:", e)

# %% [code]
def plot_graph(result, ds_name, show = 1):
    legends = []
    plt.figure(figsize=(20, 20))
    plt.plot(result['days'],result["real"])
    plt.plot(result['days'],result["avg"])
    plt.plot(result['days'],result["deBiLSTM"])
    plt.plot(result['days'],result ["Prophet"] )
    plt.plot(result['days'],result["BiLSTM"])
    
    legends.append([ds_name, "Actual Data"])
    legends.append([ds_name, "Hybrid"])
    legends.append([ds_name, "deBiLSTM"])
    legends.append([ds_name, "Prophet"])
    legends.append([ds_name, "BiLSTM"])

    plt.legend(legends)
    plt.savefig('data/' + ds_name + '.png')
    if (show==1):
        plt.show()
        plt.clf()

# %% [code]
params = {'br': {'name':'Brazil', 'n_features': 1, 'n_input': 5, 'u': 8, 'epochs' : 100, 'train':br_train_dataset, 'test':br_test_dataset},
          'ca': {'name':'Canada', 'n_features': 1, 'n_input': 14, 'u': 4, 'epochs' : 100, 'train':ca_train_dataset, 'test':ca_test_dataset},
          'fr': {'name':'France', 'n_features': 1, 'n_input': 14, 'u': 4, 'epochs' : 100, 'train':fr_train_dataset, 'test':fr_test_dataset},
          'it': {'name':'Italy', 'n_features': 1, 'n_input': 5, 'u': 16, 'epochs' : 100, 'train':it_train_dataset, 'test':it_test_dataset},
          'ja': {'name':'Japan', 'n_features': 1, 'n_input': 5, 'u': 32, 'epochs' : 100, 'train':ja_train_dataset, 'test':ja_test_dataset},
          'mx': {'name':'Mexico', 'n_features': 1, 'n_input': 24, 'u': 64, 'epochs' : 100, 'train':mx_train_dataset, 'test':mx_test_dataset},
          'tr': {'name':'Turkey', 'n_features': 1, 'n_input': 14, 'u': 4, 'epochs' : 100, 'train':tr_train_dataset, 'test':tr_test_dataset}    
         }
for p in params:
    print("-----------------------------------------")
    print("starting ",params[p]['name'])
    train_dataset = params[p]['train']
    test_dataset = params[p]['test']
    n_input = params[p]['n_input']
    n_features = params[p]['n_features']
    u = params[p]['u']
    epochs = params[p]['epochs']
    l = len(train_dataset)
    
    delstm_result,seasonal_lstm, seasonal_lstm_test, seasonal_lstm_pred , dl_r2, dl_mae, dl_mse, dl_rmse = de_BiLSTM(train_dataset, test_dataset, n_input, n_features, u , epochs,  1, 0)
    lstm_result, l_r2, l_mae, l_mse, l_rmse = BiLSTM(train_dataset, test_dataset, n_input, n_features, u , epochs,  1, 0)
    forecast,p_r2, p_mae, p_mse, p_rmse = prophet(train_dataset, test_dataset, 0)
    
    result = pd.DataFrame()
    result ["Prophet"] = forecast.yhat[l:]
    result["deBiLSTM"] = [x for x in seasonal_lstm_pred["y"]]
    result['avg'] = result.mean(axis=1)
    result["real"] = [x for x in seasonal_lstm_test["y"]]
    result["days"]  = [x for x in test_dataset["ds"]]
    result["BiLSTM"] = [x for x in lstm_result["LSTM_Predictions"]]
    
    r2 = r2_score(result.real, result.avg)
    mse = mean_squared_error(result.real, result.avg)
    mae = mean_absolute_error(result.real, result.avg)
    rmse = math.sqrt(mse)
    print("hybrid:", "r2:", r2, "mse:", mse, "rmse:", rmse, "mae:", mae)
    print("prophet:", "r2:", p_r2, "mse:", p_mse, "rmse:", p_rmse, "mae:", p_mae)
    print("deBiLSTM:", "r2:", dl_r2, "mse:", dl_mse, "rmse:", dl_rmse, "mae:", dl_mae)
    print("BiLSTM:", "r2:", l_r2, "mse:", l_mse, "rmse:", l_rmse, "mae:", l_mae)
    plot_graph(result, params[p]['name'], show = 0)

# %% [code]
#buraya kadar
lstm_result

# %% [code]
params = {'br': {'n_features': 1, 'n_input': 5, 'u': 8, 'epochs' : 100, 'train':br_train_dataset, 'test':br_test_dataset},
          'ca': {'n_features': 1, 'n_input': 14, 'u': 4, 'epochs' : 100, 'train':ca_train_dataset, 'test':ca_test_dataset},
          'fr': {'n_features': 1, 'n_input': 14, 'u': 4, 'epochs' : 100, 'train':fr_train_dataset, 'test':fr_test_dataset},
          'it': {'n_features': 1, 'n_input': 5, 'u': 16, 'epochs' : 100, 'train':it_train_dataset, 'test':it_test_dataset},
          'ja': {'n_features': 1, 'n_input': 5, 'u': 32, 'epochs' : 100, 'train':ja_train_dataset, 'test':ja_test_dataset},
          'mx': {'n_features': 1, 'n_input': 24, 'u': 64, 'epochs' : 100, 'train':mx_train_dataset, 'test':mx_test_dataset},
          'tr': {'n_features': 1, 'n_input': 14, 'u': 4, 'epochs' : 100, 'train':tr_train_dataset, 'test':tr_test_dataset}    
         }

lstm_result,seasonal_lstm, seasonal_lstm_test, seasonal_lstm_pred , l_r2, l_mae, l_mse, l_rmse = BiLSTM(br_train_dataset, br_test_dataset, n_input, n_features, u , epochs,  1, 0)
print("r2:", l_r2, "mse:", l_mse, "rmse:", l_rmse, "mae:", l_mae)

# %% [code]
forecast,p_r2, p_mae, p_mse, p_rmse = prophet(br_train_dataset, br_test_dataset, 0)

print("r2:", p_r2, "mse:", p_mse, "rmse:", p_rmse, "mae:", p_mae)

# %% [code]
l = len(br_train_dataset)
result = pd.DataFrame()
result ["Prophet"] = forecast.yhat[l:]
result["LSTM"] = [x for x in seasonal_lstm_pred["y"]]
result['avg'] = result.mean(axis=1)
result["real"] = [x for x in seasonal_lstm_test["y"]]
result


# %% [code]
r2 = r2_score(result.real, result.avg)
mse = mean_squared_error(result.real, result.avg)
mae = mean_absolute_error(result.real, result.avg)
rmse = math.sqrt(mse)
print("r2:", r2, "mse:", mse, "rmse:", rmse, "mae:", mae)
print("r2:", p_r2, "mse:", p_mse, "rmse:", p_rmse, "mae:", p_mae)
print("r2:", l_r2, "mse:", l_mse, "rmse:", l_rmse, "mae:", l_mae)

# %% [code]

unit_list = [64,32,16,8,4]
n_input_list = [3,5,7,10,12,14,20,24]

n_features= 1

epochs=100
print("-------------------Brazil------------------------------------")
#for n_input in n_input_list:
#    for u in unit_list:
#        lstm_result,seasonal_lstm, seasonal_lstm_test, seasonal_lstm_pred , l_r2, l_mae, l_mse, l_rmse = BiLSTM(br_train_dataset, br_test_dataset, n_input, n_features, u , epochs,  1, 0)
#        print("n_input:", n_input, "unit:", u, "r2:", l_r2, "mse:", l_mse, "rmse:", l_rmse, "mae:", l_mae)

#prophet,forecast,p_r2, p_mae, p_mse, p_rmse = prophet(br_train_dataset, br_test_dataset, 0)
#print("Prophet results")
#print("r2:", p_r2, "mse:", p_mse, "rmse:", p_rmse, "mae:", p_mae)        

print("-------------------Canada------------------------------------")
for n_input in n_input_list:
    for u in unit_list:
        lstm_result,seasonal_lstm, seasonal_lstm_test, seasonal_lstm_pred , l_r2, l_mae, l_mse, l_rmse = BiLSTM(ca_train_dataset, ca_test_dataset, n_input, n_features, u , epochs,  1, 0)
        print("n_input:", n_input, "unit:", u, "r2:", l_r2, "mse:", l_mse, "rmse:", l_rmse, "mae:", l_mae)

#prophet,forecast,p_r2, p_mae, p_mse, p_rmse = prophet(ca_train_dataset, ca_test_dataset, 0)
#print("Prophet results")
#print("r2:", p_r2, "mse:", p_mse, "rmse:", p_rmse, "mae:", p_mae)   
        
print("-------------------France------------------------------------")
for n_input in n_input_list:
    for u in unit_list:
        lstm_result,seasonal_lstm, seasonal_lstm_test, seasonal_lstm_pred , l_r2, l_mae, l_mse, l_rmse = BiLSTM(fr_train_dataset, fr_test_dataset, n_input, n_features, u , epochs,  1, 0)
        print("n_input:", n_input, "unit:", u, "r2:", l_r2, "mse:", l_mse, "rmse:", l_rmse, "mae:", l_mae)
 
#prophet,forecast,p_r2, p_mae, p_mse, p_rmse = prophet(fr_train_dataset, fr_test_dataset, 0)
#print("Prophet results")
#print("r2:", p_r2, "mse:", p_mse, "rmse:", p_rmse, "mae:", p_mae)   

print("-------------------Italy------------------------------------")
for n_input in n_input_list:
    for u in unit_list:
        lstm_result,seasonal_lstm, seasonal_lstm_test, seasonal_lstm_pred , l_r2, l_mae, l_mse, l_rmse = BiLSTM(it_train_dataset, it_test_dataset, n_input, n_features, u , epochs,  1, 0)
        print("n_input:", n_input, "unit:", u, "r2:", l_r2, "mse:", l_mse, "rmse:", l_rmse, "mae:", l_mae)
 
#prophet,forecast,p_r2, p_mae, p_mse, p_rmse = prophet(it_train_dataset, it_test_dataset, 0)
#print("Prophet results")
#print("r2:", p_r2, "mse:", p_mse, "rmse:", p_rmse, "mae:", p_mae)   

print("-------------------Japan------------------------------------")
for n_input in n_input_list:
    for u in unit_list:
        lstm_result,seasonal_lstm, seasonal_lstm_test, seasonal_lstm_pred , l_r2, l_mae, l_mse, l_rmse = BiLSTM(ja_train_dataset, ja_test_dataset, n_input, n_features, u , epochs,  1, 0)
        print("n_input:", n_input, "unit:", u, "r2:", l_r2, "mse:", l_mse, "rmse:", l_rmse, "mae:", l_mae)

#prophet,forecast,p_r2, p_mae, p_mse, p_rmse = prophet(ja_train_dataset, ja_test_dataset, 0)
#print("Prophet results")
#print("r2:", p_r2, "mse:", p_mse, "rmse:", p_rmse, "mae:", p_mae)   

print("-------------------Mexico------------------------------------")
for n_input in n_input_list:
    for u in unit_list:
        lstm_result,seasonal_lstm, seasonal_lstm_test, seasonal_lstm_pred , l_r2, l_mae, l_mse, l_rmse = BiLSTM(mx_train_dataset, mx_test_dataset, n_input, n_features, u , epochs,  1, 0)
        print("n_input:", n_input, "unit:", u, "r2:", l_r2, "mse:", l_mse, "rmse:", l_rmse, "mae:", l_mae)
        
#prophet,forecast,p_r2, p_mae, p_mse, p_rmse = prophet(mx_train_dataset, mx_test_dataset, 0)
#print("Prophet results")
#print("r2:", p_r2, "mse:", p_mse, "rmse:", p_rmse, "mae:", p_mae)   
        
print("-------------------Turkey------------------------------------")
for n_input in n_input_list:
    for u in unit_list:
        lstm_result,seasonal_lstm, seasonal_lstm_test, seasonal_lstm_pred , l_r2, l_mae, l_mse, l_rmse = BiLSTM(tr_train_dataset, tr_test_dataset, n_input, n_features, u , epochs,  1, 0)
        print("n_input:", n_input, "unit:", u, "r2:", l_r2, "mse:", l_mse, "rmse:", l_rmse, "mae:", l_mae)
        
#prophet,forecast,p_r2, p_mae, p_mse, p_rmse = prophet(tr_train_dataset, tr_test_dataset, 0)
#print("Prophet results")
#print("r2:", p_r2, "mse:", p_mse, "rmse:", p_rmse, "mae:", p_mae) 
print("************************************************************************************")

# %% [code]
forecast,p_r2, p_mae, p_mse, p_rmse = prophet(br_train_dataset, br_test_dataset, 0)

print("r2:", p_r2, "mse:", p_mse, "rmse:", p_rmse, "mae:", p_mae)

# %% [code]
l1 = len(forecast)
l2 = len(br_train_dataset)
l3 = len(br_test_dataset)

result2 = pd.DataFrame()
result2 ["avg"] = forecast.yhat[l2:]
result2["real"] = [x for x in br_test_dataset["y"]]
xr2 = r2_score(result2.real, result2.avg)
xmse = mean_squared_error(result2.real, result2.avg)
xmae = mean_absolute_error(result2.real, result2.avg)
xrmse = math.sqrt(xmse)
print("r2:", xr2, "mse:", xmse, "rmse:", xrmse, "mae:", xmae)

# %% [code]
br_test_dataset

# %% [code]
legends = []
days = train_days#tum veride plot
days.append(test_days) 
days_test = test_days
fc = lstm_result['LSTM_Predictions']
#plt.plot(days,de["y"])
plt.plot(days_test,lstm_result["y"])
plt.plot(days_test,fc)
ds_name = "Brazil"
legends.append([ds_name, "Actual Data"])

legends.append([ds_name, "BiLSTM-Predicted Data"])

plt.legend(legends)

plt.show()
plt.clf()

# %% [code]
